# Supplementary material for: Multifunctionality of Nanosized Calcium Apatite Dual-Doped with Li+/Eu3+ Ions Related to Cell Culture Studies and Cytotoxicity Evaluation In Vitro
Source: Biomolecules. 2021 Sep 21;11(9):1388. doi: 10.3390/biom11091388 (PMC8466056; doi:10.3390/biom11091388)
Supplement: Supplementary file 1 [file biomolecules-11-01388-s001.zip]

Archive with 1 entries (1 files):
- biomolecules-1336809-supplementary.pdf
